# Supplementary material for: Development of novel SSR markers for evaluation of genetic diversity and population structure in Tribulus terrestris L. (Zygophyllaceae)
Source: 3 Biotech. 2016 Jul 19;6(2):156. doi: 10.1007/s13205-016-0469-8 (PMC4951381; doi:10.1007/s13205-016-0469-8)
Supplement: Supplementary file 2 — Supplementary material 2 (XLSX 12 kb) [file 13205_2016_469_MOESM2_ESM.xlsx]

## Sheet: Sheet1
Primer	Size (bp)	Raj-01	Raj-02	Raj-03	Raj-04	Raj-05	Raj-06	Raj-07	Raj-08	Pun-01	Pun-02	Pun-03	Pun-04	Pun-05	Pun-06	Pun-07	Pun-08	Pun-09	Pun-10	Pun-11	Pun-12	Har-01	Har-02	Har-03	Har-04	Har-05	Har-06
TTMS 1	200	1	1	1	1	1	1	1	1	1	1	1	1	1	1	1	1	1	1	1	1	1	1	1	1	1	1
	250	0	1	0	0	0	0	1	1	0	0	0	0	0	0	0	0	0	0	0	0	0	0	0	0	0	0
	300	0	1	0	0	1	0	1	1	1	1	1	1	1	1	1	1	1	1	1	1	1	1	1	1	1	1
	500	0	1	0	0	1	0	1	1	1	1	1	1	1	1	0	1	1	1	1	1	0	0	0	1	0	1
TTMS 2	150	0	0	0	0	1	0	0	0	0	0	0	1	0	1	1	1	1	1	1	0	1	1	1	1	0	0
	250	0	0	0	0	0	0	0	0	0	0	0	1	0	1	1	0	0	0	0	0	0	1	0	1	0	0
	400	0	0	0	0	0	0	0	0	0	0	0	1	0	1	1	0	0	0	0	0	0	1	0	1	0	0
TTMS 3	200	0	0	0	0	1	0	1	1	1	1	1	1	1	1	1	1	1	1	1	0	1	1	1	1	1	1
	400	0	0	0	0	0	0	0	0	1	1	1	1	1	1	0	1	1	1	1	0	0	0	0	0	0	0
TTMS 4	250	1	1	1	1	1	1	1	1	1	1	1	1	1	1	1	1	1	1	1	1	1	0	1	1	1	1
	350	1	1	1	1	1	1	0	1	1	0	1	1	1	0	1	1	1	1	1	1	1	0	1	1	1	1
	450	1	1	0	1	0	1	0	0	0	0	0	0	0	0	0	1	1	1	1	1	0	0	1	1	0	0
TTMS 5	100	0	0	0	1	1	0	0	0	1	1	1	1	1	1	1	1	0	0	0	1	1	1	1	1	1	1
	200	0	0	0	0	0	0	0	0	0	0	1	0	0	0	0	0	0	0	0	0	0	0	0	0	0	0
TTMS 7	250	0	0	0	1	1	0	1	1	1	1	1	1	1	1	1	1	1	1	1	1	1	1	1	1	1	1
	300	0	0	0	0	0	0	0	0	1	1	1	1	1	0	0	0	0	0	0	0	0	0	0	0	0	0
TTMS 8	250	0	1	0	1	0	0	0	0	0	0	0	0	0	0	0	0	0	0	0	0	0	0	0	0	0	0
	350	0	0	0	0	0	0	0	0	1	0	0	1	0	0	0	0	0	0	0	0	0	0	0	0	0	0
TTMS 10	100	0	0	0	0	1	1	1	1	0	0	1	1	0	0	0	0	1	0	0	0	0	0	0	0	0	1
	150	0	0	0	0	0	0	0	0	0	0	0	1	0	0	0	0	0	0	0	0	0	0	0	0	0	0
	450	0	0	0	0	0	0	0	0	0	0	1	0	0	0	0	0	0	0	0	0	0	0	0	0	0	0
TTMS 11	350	1	0	0	0	1	0	1	0	1	0	1	0	0	1	0	0	0	0	1	0	0	0	0	0	0	0
	450	0	0	0	0	0	0	0	0	0	0	0	1	0	0	0	0	0	0	0	0	0	1	0	0	0	0
TTMS 12	150	0	0	0	0	0	0	0	1	1	0	1	1	1	1	0	0	1	1	0	1	1	1	1	1	1	1
	250	0	0	0	0	0	0	0	1	1	0	1	1	0	1	0	0	1	1	0	1	0	1	1	1	0	1
	300	0	0	0	0	0	0	0	1	1	0	1	1	0	0	0	0	0	0	0	0	0	0	0	0	0	0
TTMS 13	150	1	1	1	1	1	1	1	1	1	1	1	1	1	1	1	1	1	1	1	1	1	1	1	1	1	1
	330	1	1	1	0	1	1	1	1	1	1	1	1	1	1	1	1	1	1	1	1	1	1	1	1	1	1
	450	0	0	0	0	0	0	1	0	1	1	1	1	0	1	0	0	1	1	1	0	0	0	0	0	0	0
TTMS 19	130	0	0	0	0	0	0	0	0	1	1	1	1	1	1	1	1	1	1	1	1	1	1	1	1	1	1
TTMS 22	250	1	1	1	1	1	1	1	1	1	1	1	1	1	1	1	1	1	1	1	1	1	1	1	1	1	1
	350	0	0	0	0	0	0	1	1	1	1	1	1	1	1	0	1	0	1	1	1	1	1	0	0	0	0
TTMS 24	250	1	1	1	1	1	1	1	1	1	1	1	1	1	1	1	1	1	1	1	1	1	1	1	1	1	1
	350	1	1	0	1	1	0	1	1	1	1	1	1	1	1	1	1	1	1	1	1	1	1	1	0	0	0
TTMS 25	100	0	1	1	1	1	1	1	1	1	1	1	1	1	1	1	1	1	1	1	1	1	1	1	1	1	1
	330	0	0	0	0	1	0	0	0	1	0	0	0	0	0	0	1	0	0	0	0	0	0	1	0	0	0
	350	0	0	0	0	1	0	0	0	1	0	0	0	0	0	0	1	0	1	0	1	0	0	1	0	0	0
	490	0	0	0	0	1	0	0	0	1	0	1	1	1	0	0	1	0	1	0	1	0	0	1	0	0	0
TTMS 28	120	0	0	0	0	0	0	0	0	0	0	0	0	0	0	0	0	0	0	0	0	1	1	1	1	1	1
TTMS 30	100	1	1	1	1	1	1	1	1	1	1	1	1	1	1	0	0	1	1	1	1	1	1	1	1	1	1
	300	0	0	0	0	0	0	1	1	1	1	1	1	1	1	0	0	1	1	1	1	1	0	0	1	0	0
TTMS 31	300	0	0	0	0	0	0	0	0	1	1	1	1	1	1	1	1	1	1	1	1	0	0	0	0	0	0
TTMS 32	150	1	1	0	1	1	1	1	1	1	1	1	1	1	1	0	1	1	1	1	1	1	1	1	1	1	1
	250	0	1	0	1	1	0	1	1	1	1	1	1	1	1	0	1	1	1	1	1	1	1	1	1	1	0
TTMS 33	150	1	1	0	0	1	1	1	1	1	1	1	1	1	1	1	1	1	1	1	1	1	1	1	1	1	1
	250	0	0	1	1	0	0	1	0	1	1	1	1	1	1	0	0	1	1	1	0	0	1	1	0	1	1
	300	0	0	0	0	0	0	1	1	1	1	1	1	1	1	0	1	1	1	0	0	0	0	0	0	0	0
	450	0	1	0	0	0	0	1	1	1	1	1	1	1	1	0	1	1	1	1	1	0	0	0	1	0	1
